# Supplementary material for: Identification and Functional Analysis of Two Mitoferrins, CsMIT1 and CsMIT2, Participating in Iron Homeostasis in Cucumber
Source: Int J Mol Sci. 2023 Mar 6;24(5):5050. doi: 10.3390/ijms24055050 (PMC10003640; doi:10.3390/ijms24055050)
Supplement: Supplementary file 1 [file ijms-24-05050-s001.zip]

Archive with 1 entries (1 files):
- ijms-2225037-supplementary.pdf
